# Supplementary material for: Traveling Wave Ion Mobility-Derived Collision Cross Section Database for Plant Specialized Metabolites: An Application to Ventilago harmandiana Pierre
Source: J Proteome Res. 2022 Sep 26;21(10):2481–92. doi: 10.1021/acs.jproteome.2c00413 (PMC9552781; doi:10.1021/acs.jproteome.2c00413)
Supplement: Supplementary file 2 — pr2c00413_si_002.xlsx [file pr2c00413_si_002.xlsx]

## Sheet: Table S1
Table S1. List of plant metabolites included in the in-house library that were ionized in negative mode and their retention times, mass error (ppm), measured m/z (Da), TWCCSN2 (Å2) values, fragment ions (relative intensities), percent purity, and sources, and predicted CCS values (Å2). %RSD values are calculated from triplicate measurements. Metabolites are classified into classes using ClassyFir…
No.	Compound	Class*	Adduct	Retention time (min)	Measured m/z	Mass Error (ppm)	Measured TWCCSN2				Predicted CCS values
									Fragment ions	%Purity	CCSbase	AllCCS	IMoS
							Avg	%RSD
1	1,5-Dihydroxyxanthone	1	[M-H]-	6.12	227.037	13.21	143.61	2.09	227.0360 (100), 199.0398 (21), 183.0443 (48), 171.0442 (23), 143.0495 (13)	In-house 99%	147.4	148.644
	C1=CC2=C(C(=C1)O)OC3=CC=CC(=C3C2=O)O
2	1,7-Dihydroxyxanthone (Euxanthone)	1	[M-H]-	6.51	227.037	11.45	143.18	1.9	227.0358 (100), 199.0402 (37), 183.0443 (16), 171.0444 (44), 143.0496 (22)	In-house 99%	147.4	149.491
	C1=CC(=C2C(=C1)OC3=C(C2=O)C=C(C=C3)O)O
3	1,3,5-Trihydroxyxanthone	1	[M-H]-	4.82	243.032	11.93	147.37	0.86	243.0310 (100), 199.0402 (23), 171.0444 (11), 133.0285 (17)	In-house 99%	150	152.381
	C1=CC2=C(C(=C1)O)OC3=CC(=CC(=C3C2=O)O)O
4	1,6-Dihydroxy-5-methoxyxanthone	1	[M-H]-	6.57	257.048	11.67	151.93	0.81	242.0233 (100), 214.0276 (10), 185.0238 (11)	In-house 9%	154.9	157.573
	COC1=C(C=CC2=C1OC3=CC=CC(=C3C2=O)O)O
5	1,3,6,7-Tetrahydroxyxanthone (Norathyriol)	1	[M-H]-	3.84	259.026	6.95	147.74	0.49	259.0260 (100), 215.0341 (20)	In-house 99%	152.8	155.92
	C1=C(C=C2C(=C1O)C(=O)C3=CC(=C(C=C3O2)O)O)O
6	4-Hydroxyvertixanthone	1	[M-H]-	7.83	299.06	15.05	164.26	2.45	299.0588 (100), 267.0310 (26), 240.0428 (33), 212.0472 (13)	In-house 99%	164.5	169.517
	CC1=CC(=C2C(=C1)OC3=CC(=CC(=C3C2=O)C(=O)OC)O)O
7	Conioxanthone A	1	[M-H]-	4.41	315.054	12.38	166.2	1.57	315.0530 (100), 283.0257 (15), 256.0372 (17)	In-house 99%	167.9	172.358
	COC(=O)C1=C2C(=CC(=C1)O)OC3=CC(=CC(=C3C2=O)O)CO
8	XAN-330	1	[M-H]-	8.05	329.07	12.46	172.22	1.28	329.0673 (42), 314.0439 (88), 286.0478 (27), 283.0481 (28), 282.0166 (14), 254.0232 (100), 241.0508 (14), 226.0268 (17), 198.0315 (12)	In-house 74.1%	171.8	177.055
	O=C1C2=C(C=C(O)C(OC)=C2C(OC)=O)OC3=CC(C)=CC(O)=C31
9	XAN-344	1	[M-H]-	10.19	343.082	0.87	182.33	0.33	343.0819 (100), 328.0592 (63), 313.0355 (72), 281.0094 (67), 240.0424 (14), 212.0460 (11)	In-house 95.1%	176.3	182.347
	O=C1C2=C(C=C(OC)C(OC)=C2C(OC)=O)OC3=CC(C)=CC(O)=C31
10	α-Mangostin	1	[M-H]-	13.46	409.168	6.6	206.36	0.92	409.1667 (100), 394.1409 (44), 377.1376 (38), 351.0866 (81), 339.0861 (38)	Commercial Std ≥98%	197.5	199.994
	CC(=CCC1=C(C2=C(C=C1O)OC3=C(C2=O)C(=C(C(=C3)O)OC)CC=C(C)C)O)C
11	1,4-Dihydroxyanthraquinone (Quinizarin)	2	[M-H]-	10.23	239.034	0.84	146.02	0.87	210.0303 (100)	Commercial Std ≥98%	150.6	152.611
	C1=CC=C2C(=C1)C(=O)C3=C(C=CC(=C3C2=O)O)O
12	1,8-Dihydroxyanthraquinone	2	[M-H]-	9.17	239.034	3.35	144.32	0.51	216.9876 (100)	Commercial Std ≥96%	150.6	152.611
	(Danthron)
	C1=CC2=C(C(=C1)O)C(=O)C3=C(C2=O)C=CC=C3O
13	Chrysophanol	2	[M-H]-	11.22	253.05	0.4	150.59	0	225.0539 (100)	In-house 85.9%	154.8	158.313
	CC1=CC2=C(C(=C1)O)C(=O)C3=C(C2=O)C=CC=C3O
14	Rubiadin	2	[M-H]-	9.44	253.053	11.46	152.22	0.93	253.0521 (100), 225.0559 (78), 209.0600 (15)	Commercial Std ≥98%	154.8	158.325
	CC1=C(C=C2C(=C1O)C(=O)C3=CC=CC=C3C2=O)O
15	Purpurin	2	[M-H]-	7.67	255.03	2.35	146.37	1.32	255.0282 (100), 253.0125 (18), 227.0332 (89), 129.0331 (15)	Commercial Std ≥98%	154.3	156.056
	C1=CC=C2C(=C1)C(=O)C3=C(C2=O)C(=C(C=C3O)O)O
16	Rubiadin 1-methyl ether	2	[M-H]-	6.6	267.069	11.61	156.25	1.32	267.0677 (34), 252.0434 (23), 224.0487 (100)	Commercial Std ≥98%	158.8	163.638
	CC1=C(C=C2C(=C1OC)C(=O)C3=CC=CC=C3C2=O)O
17	Emodin	2	[M-H]-	9.62	269.047	7.06	152.58	1.38	269.0462 (100), 241.0489 (18), 225.0540 (39)	In-house 74.1%	158.5	161.069
	CC1=CC2=C(C(=C1)O)C(=O)C3=C(C2=O)C=C(C=C3O)O
18	Aloe-emodin	2	[M-H]-	5.84	269.047	7.43	155.01	0	269.0459 (100), 240.0415 (74), 239.0337 (25), 211.0387 (13), 183.0444 (12)	Commercial Std ≥98%	159	161.662
	C1=CC2=C(C(=C1)O)C(=O)C3=C(C2=O)C=C(C=C3O)CO
19	Questin	2	[M-H]-	6.56	283.063	7.07	157.02	1.3	283.0620 (48), 240.0444 (100)	In-house 90.5%	162.4	166.867
	CC1=CC2=C(C(=C1)O)C(=O)C3=C(C2=O)C=C(C=C3OC)O
20	Obtusifolin	2	[M-H]-	8.05	283.063	7.42	157.02	1.31	268.0382 (81), 240.0432 (100)	In-house 99%	162.4	166.424
	CC1=CC2=C(C(=C1O)OC)C(=O)C3=C(C2=O)C=CC=C3O
21	Physcion	2	[M-H]-	12.11	283.06	2.47	160.16	0.42	283.0591 (14), 240.0419 (100)	In-house 99%	162.4	166.867
	CC1=CC2=C(C(=C1)O)C(=O)C3=C(C2=O)C=C(C=C3O)OC
22	Rhein	2	[M-H]-	7.8	283.026	4.59	156.23	1.59	239.0359 (100), 183.0454 (45)	Commercial Std ≥98%	159.1	162.389
	C1=CC2=C(C(=C1)O)C(=O)C3=C(C2=O)C=C(C=C3O)C(=O)O
23	2-Hydroxyemodin 1-methyl ether	2	[M-H]-	5.95	299.058	8.69	164.76	0.69	299.0571 (13), 284.0329 (46), 256.0383 (100), 227.0345 (12)	In-house 94.1%	166.3	169.473
	CC1=CC2=C(C(=C1O)OC)C(=O)C3=C(C2=O)C=C(C=C3O)O
24	ATQ-314	2	[M-H]-	8.33	313.074	8.62	165.56	2.46	313.0719 (18), 298.0474 (26), 283.0242 (100), 269.0451 (36), 255.0286 (59), 227.0339 (56)	In-house 86.8%	170.1	174.801
	O=C1C2=C(C=C(O)C(OC)=C2OC)C(C3=CC(C)=CC(O)=C31)=O
25	1-Hydroxy-6,7,8-trimethoxy-3-methylanthraquinone	2	[M-H]-	10.77	327.086	4.28	177.01	0.35	311.1666 (68), 297.0384 (100), 294.0514 (100), 269.0442 (100)	In-house 99%	173.9	180.236
	CC1=CC2=C(C(=C1)O)C(=O)C3=C(C(=C(C=C3C2=O)OC)OC)OC
26	Aurantio-obtusin	2	[M-H]-	6.01	329.069	8.51	171.55	0.37	329.0655 (16), 314.0430 (69), 299.0207 (100), 285.0401 (22), 271.0242 (99), 243.0287 (91)	In-house 84.8%	174	177.52
	CC1=CC2=C(C(=C1O)OC)C(=O)C3=C(C(=C(C=C3C2=O)O)OC)O
27	2,6-Dihydroxy-1,7,8-trimethoxy-3-methylanthraquinone	2	[M-H]-	5.07	343.085	10.2	179.52	0.68	343.0831 (17), 328.0585 (33), 313.0356 (100), 285.0403 (44), 242.0208 (50)	In-house 99%	176.3	182.347
	O=C1C2=C(C=C(OC)C(OC)=C2C(OC)=O)OC3=CC(C)=CC(O)=C31
28	Emodin-8-beta-D-glucoside	2	[M-H]-	4.01	431.101	6.73	195.69	0.58	431.0991 (82), 269.0463 (100)	Commercial Std ≥98%	205.6	196.28
	CC1=CC2=C(C(=C1)O)C(=O)C3=C(C2=O)C=C(C=C3OC4C(C(C(C(O4)CO)O)O)O)O
29	Eleutherin	3	[M-H]-	-	Not found				-	Commercial Std ≥98.5%
	CC1CC2=C(C(O1)C)C(=O)C3=C(C2=O)C=CC=C3OC
30	PNQ-288A	3	[M-H]-	4.76	287.097	16.02	167.95	2.55	287.0951 (100), 272.0682 (29), 257.0462 (79), 244.0725 (45), 243.0286 (24), 229.0502 (35), 228.0430 (56), 215.0343 (22), 200.0478 (73)	In-house 93%	165.3	171.287
	O=C1C2=C([C@@H](C)O[C@@H](C)C2)C(C3=C(OC)C=C(O)C=C31)=O
31	PNQ-288B	3	[M-H]-	9.27	287.093	2.44	163.43	0.41	287.0928 (79), 243.0660 (100), 215.0712 (14)	In-house 94.3%	165.3	170.941
	O=C1C2=C([C@@H](C)O[C@@H](C)C2)C(C3=C(O)C=C(O)C(C)=C31)=O
32	PNQ-290	3	[M-H]-	7.39	289.112	15.22	164.12	2.54	289.1110 (100)	In-house 91.5%	166.8	172.169
	O=C1[C@@]2([H])[C@]([C@@H](C)O[C@@H](C)C2)([H])C(C3=C(O)C=C(O)C(C)=C31)=O
33	PNQ-302	3	[M-H]-	5.68	301.109	3.65	169.9	0.38	301.1081 (100), 286.0840 (15), 271.0615 (37), 257.0808 (71), 242.0583 (30)	In-house 97.1%	168.9	176.175
	O=C1C2=C([C@@H](C)O[C@@H](C)C2)C(C3=C(OC)C=C(O)C(C)=C31)=O
34	PNQ-318A	3	[M-H]-	5.89	317.106	10.41	174.31	1.45	317.1042 (24), 302.0801 (34), 287.0572 (100), 273.0763 (15), 259.0605 (23), 243.0296 (14), 215.0353 (27)	In-house 97.2%	171.9	178.734
	O=C1C2=C([C@@H](C)O[C@@H](C)C2)C(C3=C(OC)C(OC)=C(O)C=C31)=O
35	PNQ-318B	3	[M-H]-	10.3	317.106	10.09	171.37	2.25	317.1044 (34), 302.0806 (100), 287.0567 (76), 274.0846 (19), 259.0603 (25), 258.0538 (16), 230.0590 (11)	In-house 95.6%	171.8	178.672
	O=C1C2=C([C@@H](C)O[C@@H](C)C2)C(C3=C(O)C(OC)=C(O)C(C)=C31)=O
36	PNQ-320	3	[M-H]-	8.2	319.121	10.03	174.99	0.36	319.1204 (24), 304.0964 (100), 276.1001 (55)	In-house 99%	173.1	179.634
	O=C1[C@@]2([H])[C@]([C@@H](C)O[C@@H](C)C2)([H])C(C3=C(O)C(OC)=C(O)C(C)=C31)=O
37	PNQ-332	3	[M-H]-	7.82	331.122	10.27	176.53	1.62	331.1189 (37), 316.0953 (49), 301.0719 (100), 287.0913 (20), 273.0755 (37), 257.0445 (13), 243.0649 (10), 229.0496 (19)	In-house 98.9%	175.4	183.587
	O=C1C2=C([C@@H](C)O[C@@H](C)C2)C(C3=C(OC)C(OC)=C(O)C(C)=C31)=O
38	PNQ-334	3	[M-H]-	6.3	333.137	10.51	175.06	1.29	333.1357 (39), 318.1112 (51), 303.0887 (100), 289.1080 (29), 275.0918 (98)	In-house 89.1%	176.4	184.417
	O=C1[C@@]2([H])[C@]([C@@H](C)O[C@@H](C)C2)([H])C(C3=C(OC)C(OC)=C(O)C(C)=C31)=O
39	PNQ-346	3	[M-H]-	-	Not found	-	-	-	-	In-house 80.3%
	O=C1C2=C([C@@H](C)O[C@@H](C)C2)C(C3=C(OC)C(OC)=C(OC)C(C)=C31)=O
40	2,4,6,3',5'-Pentahydroxybenzophenone	4	[M-H]-	2.56	261.043	10.34	155.88	0.89	261.0412 (36), 243.0295 (100), 199.0394 (57), 175.0404 (29), 151.0032 (34)	In-house 99%	154.7	155.713
	C1=C(C=C(C=C1O)O)C(=O)C2=C(C=C(C=C2O)O)O
41	4,6,3',4'-Tetrahydroxy-2-methoxybenzophenone	4	[M-H]-	2.81	275.057	3.27	158.68	0	165.0192 (37), 109.0295 (100)	In-house 99%	159.5	161.199
	O=C(C1=CC(O)=C(O)C=C1)C2=C(O)C=C(O)C=C2OC
42	2,3',4,5'-Tetrahydroxy-6-methoxybenzophenone (Mangaphenone)	4	[M-H]-	2.81	275.058	9.09	159.45	1.71	258.0172 (63), 165.0190 (41), 109.0295 (100)	In-house 99%	159.5	160.606
	O=C(C1=CC(O)=CC(O)=C1)C2=C(O)C=C(O)C=C2OC
43	Garciosone A	4	[M-H]-	2.98	289.075	11.42	167.57	1.17	289.0714 (45), 273.0391 (66), 257.0457 (100), 242.0206 (99), 213.0553 (56), 198.0314 (89)	In-house 99%	164.5	165.981
	O=C(C1=CC(O)=CC(O)=C1)C2=C(OC)C=C(O)C=C2OC
44	4,3',4'-Trihydroxy-2,6-dimethoxybenzophenone	4	[M-H]-	2.98	289.074	10.72	166.05	1.42	289.0718 (100), 274.0467 (25), 257.0445 (27), 242.0216 (35), 165.0184 (45), 108.0213 (71)	In-house 96.1%	164.5	166.678
	COC1=CC(=CC(=C1C(=O)C2=CC(=C(C=C2)O)O)OC)O
45	Garcibiphenyl C	4	[M-H]-	3.92	245.081	0	157.58	0.44	230.0571 (100), 215.0337 (100), 187.0398 (100), 158.0357 (13)	In-house 99%	155.5	157.542
	COC1=CC(=CC(=C1O)OC)C2=CC=C(C=C2)O
46	Garciosine A	4	[M-H]-	4.38	275.092	0.73	167.95	0	260.0681 (13), 245.0452 (100), 230.0219 (47), 217.0499 (16)	In-house 99%	163.3	166.044
	OC1=CC=C(C2=CC(OC)=C(OC)C(O)=C2)C=C1OC
47	NAF-274	5	[M-H]-	7.06	273.077	1.46	159.12	0.43	243.0289 (34), 199.0395 (100), 171.0447 (25)	In-house 99%	161.5	166.274
	O=C1O[C@H](C)C2=C(O)C3=C(OC)C(OC)=CC=C3C=C21
48	NAF-304	5	[M-H]-	5.6	303.09	10.56	166.84	1.71	303.0868 (27), 288.0642 (39), 273.0401 (100), 245.0459 (56), 229.0498 (45), 201.0554 (64), 186.0322 (35), 158.0370 (44)	In-house 99%	168.4	174
	O=C1O[C@H](C)C2=C(OC)C3=C(OC)C(OC)=C(O)C=C3C=C21
49	trans-Cinnamic acid	6	[M-H]-	4.39	147.044	2.04	133.63	1.25	101.9414 (100)	Commercial Std ≥98%	131.9	128.565
	C1=CC=C(C=C1)C=CC(=O)O
50	Protocatechuic acid	4	[M-H]-	2.1	153.019	0.65	123.34	1.42	109.0279 (100)	Commercial Std ≥98%	126.5	127.063
	C1=CC(=C(C=C1C(=O)O)O)O
51	p-Coumaric acid	6	[M-H]-	2.88	163.039	0.61	130.18	0.64	119.0489 (100)	Commercial Std ≥98%	133.7	132.715
	C1=CC(=CC=C1C=CC(=O)O)O
52	m-Coumaric acid	6	[M-H]-	3.1	163.039	3.68	135.88	1.59	119.0491 (100)	Commercial Std ≥98%	133.6	131.571
	C1=CC(=CC(=C1)O)C=CC(=O)O
53	Vanillic acid	4	[M-H]-	2.5	167.034	5.99	128.98	0	-	Commercial Std ≥98%	131.2	131.552
	COC1=C(C=CC(=C1)C(=O)O)O
54	Gallic acid	4	[M-H]-	1.92	169.013	3.55	125.44	0.69	125.0236 (100)	Commercial Std ≥98%	128.6	129.628
	C1=C(C=C(C(=C1O)O)O)C(=O)O
55	Caffeic acid	6	[M-H]-	2.42	179.035	4.47	133.13	0.61	135.0443 (100)	Commercial Std ≥98%	135.8	135.555
	C1=CC(=C(C=C1C=CC(=O)O)O)O
56	Ferulic acid	6	[M-H]-	2.87	193.05	0.52	139.81	0.56	178.0262 (20), 134.0363 (100)	Commercial Std ≥98%	140.4	140.286
	COC1=C(C=CC(=C1)/C=C/C(=O)O)O
57	Syringic acid	4	[M-H]-	2.52	197.045	1.52	137.82	0.57	182.0192 (32), 166.9967 (40), 123.0072 (100)	Commercial Std ≥98%	137.8	139.372
	COC1=CC(=CC(=C1O)OC)C(=O)O
58	Sinapic acid	6	[M-H]-	2.94	223.06	1.79	146.46	1.34	208.0360 (49), 193.0132 (100), 164.0465 (42), 149.0234 (63), 121.0283 (25), 93.0330 (19)	Commercial Std ≥98%	147.2	148.242
	COC1=CC(=CC(=C1O)OC)C=CC(=O)O
59	Chlorogenic acid	7	[M-H]-	2.13	353.086	3.97	180.13	0.34	215.0547 (26), 191.0544 (100), 173.0441 (62), 133.0285 (22)	Commercial Std ≥98%	186	177.865
	C1C(C(C(CC1(C(=O)O)O)OC(=O)C=CC2=CC(=C(C=C2)O)O)O)O
60	Lucidenic acid A	8	[M-H]-	5.84	457.262	6.34	207.61	0.9	457.2595 (100)	Commercial Std ≥98%	201.8	212.808
	CC(CCC(=O)O)C1CC(=O)C2(C1(CC(=O)C3=C2C(CC4C3(CCC(=O)C4(C)C)C)O)C)C
61	Lucidenic acid B	8	[M-H-H2O]-	5.75	455.246	6.37	206.37	1.84	455.2435 (100), 351.2318 (69)	Commercial Std ≥98%			197.927
	CC(CCC(=O)O)C1CC(=O)C2(C1(C(C(=O)C3=C2C(CC4C3(CCC(=O)C4(C)C)C)O)O)C)C
62	Lucidenic acid C	8	[M-H-H2O]-	4.24	457.262	6.12	207.91	1.82	457.2596 (100)	Commercial Std ≥98%			199.855
	CC(CCC(=O)O)C1CC(=O)C2(C1(C(C(=O)C3=C2C(CC4C3(CCC(C4(C)C)O)C)O)O)C)C
63	Ganoderic acid A	8	[M-H]-	5.43	515.303	4.85	218.79	1.64	515.3003 (100), 497.2901 (19)	Commercial Std ≥98%	212.3	222.27
	CC(CC(=O)CC(C)C(=O)O)C1CC(C2(C1(CC(=O)C3=C2C(CC4C3(CCC(=O)C4(C)C)C)O)C)C)O
64	Ganoderic acid B	8	[M-H-H2O]-	5	497.292	4.22	219.9	0.81	497.2925 (100), 453.3007 (18)	Commercial Std ≥98%			226.896
	CC(CC(=O)CC(C)C(=O)O)C1CC(=O)C2(C1(CC(=O)C3=C2C(CC4C3(CCC(C4(C)C)O)C)O)C)C
65	Ganoderic acid C2	8	[M-H]-	4.56	517.317	1.35	222.92	0.82	517.3153 (100)	Commercial Std ≥98%	214.8	221.431
	CC(CC(=O)CC(C)C(=O)O)C1CC(C2(C1(CC(=O)C3=C2C(CC4C3(CCC(C4(C)C)O)C)O)C)C)O
66	Ganoderic acid DM	8	[M-H]-	12.76	467.319	5.56	220.57	1.24	467.3189 (100)	Commercial Std >=98%	208.5	218.634
	CC(CCC=C(C)C(=O)O)C1CCC2(C1(CCC3=C2C(=O)CC4C3(CCC(=O)C4(C)C)C)C)C
67	Ganoderenic acid A	8	[M-H]-	5.24	513.287	3.31	214.92	1.29	513.2865 (100)	Commercial Std ≥98%	211.5	223.525
	CC(CC(=O)C=C(C)C1CC(C2(C1(CC(=O)C3=C2C(CC4C3(CCC(=O)C4(C)C)C)O)C)C)O)C(=O)O
68	Crotepoxide	4	[M-H]-	-	Not found				-	In-house 99%
	CC(=O)OC1C2C(O2)C3C(C1OC(=O)C)(O3)COC(=O)C4=CC=CC=C4
69	Chrysin	9	[M-H]-	6.75	253.054	15.81	157.84	0.44	253.0531 (100)	Commercial Std ≥98%	161.1	157.183
	C1=CC=C(C=C1)C2=CC(=O)C3=C(C=C(C=C3O2)O)O
70	Pinocembrin	9	[M-H]-	6.86	255.069	11.76	156.28	2.29	255.0674 (100), 213.0547 (30), 171.0448 (18), 151.0035 (23), 145.0646 (16)	Commercial Std ≥98%	163.4	160.021
	C1C(OC2=CC(=CC(=C2C1=O)O)O)C3=CC=CC=C3
71	Pinocembrin chalcone	10	[M-H]-	6.57	255.069	10.59	159.85	1.28	255.0670 (100), 211.0756 (41), 171.0446 (71), 151.0038 (56), 145.0649 (15), 107.0136 (17)	Commercial Std ≥98%	158.5	158.407
	C1=CC=C(C=C1)C=CC(=O)C2=C(C=C(C=C2O)O)O
72	5-Hydroxy-7-methoxyflavone (Tectochrysin)	9	[M-H]-	-	Not found				-	In-house 99%
	COC1=CC(=C2C(=C1)OC(=CC2=O)C3=CC=CC=C3)O
73	Pinostrobin	9	[M-H]-	-	Not found				-	In-house 85.2%
	COC1=CC(=C2C(=O)CC(OC2=C1)C3=CC=CC=C3)O
74	Cardamonin	10	[M-H]-	9.38	269.084	11.52	161.37	2.2	269.0834 (100), 254.0570 (56), 253.0459 (47), 226.0625 (78), 177.0192 (22), 165.0192 (30), 122.0008 (50), 94.0055 (16)	Commercial Std ≥98%	163.3	163.302
	COC1=CC(=CC(=C1C(=O)C=CC2=CC=CC=C2)O)O
75	Pinostrobin chalcone	10	[M-H]-	9	269.085	12.26	163.31	1.08	269.0822 (100), 254.0570 (56), 253.0495 (47), 226.0625 (78), 177.0192 (22), 165.0192 (30), 122.0008 (50), 94.0055 (16)	Commercial Std ≥98%	163.3	163.722
	COC1=CC(=C(C(=C1)O)C(=O)C=CC2=CC=CC=C2)O
76	Alpinetin	9	[M-H]-	4.81	269.085	12.26	163.31	1.47	269.0829 (100), 254.0579 (49), 227.0709 (40), 184.0516 (27), 165.0198 (48), 149.9957 (31)	Commercial Std ≥98%	167.3	165.557
	COC1=CC(=CC2=C1C(=O)CC(O2)C3=CC=CC=C3)O
77	Apigenin	9	[M-H]-	4.77	269.048	11.89	158.56	0.43	269.0465 (100), 151.0029 (13), 117.0335 (18)	Commercial Std ≥98%	164.2	160.652
	C1=CC(=CC=C1C2=CC(=O)C3=C(C=C(C=C3O2)O)O)O
78	Naringenin	9	[M-H]-	4.66	271.064	11.44	165.17	0	271.0617 (49), 151.0041 (91), 119.0498 (100), 107.0134 (22)	Commercial Std ≥98%	162	161.66
	C1=CC(=CC=C1C=CC(=O)C2=C(C=C(C=C2O)O)O)O
79	Naringenin chalcone	10	[M-H]-	4.57	271.063	9.96	160.54	2.18	271.0623 (45), 187.0396 (13), 151.0043 (100), 119.0498 (68)	Commercial Std ≥98%	166.3	163.199
	C1C(OC2=CC(=CC(=C2C1=O)O)O)C3=CC=C(C=C3)O
80	2',6'-Dihydroxy 4'-methoxydihydrochalcone	10	[M-H]-	9.78	271.101	13.65	167.44	0	271.1003 (98), 253.0884 (37), 238.0647 (46), 210.0691 (26), 152.0122 (100), 124.0173 (47)	Commercial Std ≥98%	163.9	166.077
	C1C(OC2=CC(=CC(=C2C1=O)O)O)C3=CC=C(C=C3)O
81	5,7-Dimethoxyflavone	9	[M-H]-	-	Not found				-	In-house 99%
	COC1=CC2=C(C(=C1)OC)C(=O)C=C(O2)C3=CC=CC=C3
82	Sakuranetin	9	[M-H]-	6.64	285.078	4.91	166.3	1.42	285.0772 (15), 165.0198 (58), 119.0495 (100)	Commercial Std ≥98%	170.2	168.464
	COC1=CC(=C2C(=O)CC(OC2=C1)C3=CC=C(C=C3)O)O
83	Luteolin	9	[M-H]-	4.09	285.042	8.42	158.54	0.75	285.0411 (100), 255.0289 (11), 133.0286 (12)	Commercial Std ≥98%	167.2	163.4
	C1=CC(=C(C=C1C2=CC(=O)C3=C(C=C(C=C3O2)O)O)O)O
84	Kaempferol	9	[M-H]-	4.98	285.043	12.63	158.92	1.71	285.0408 (100)	Commercial Std ≥98%	167.2	163.416
	C1=CC(=CC=C1C2=C(C(=O)C3=C(C=C(C=C3O2)O)O)O)O
85	Cyanidin	9	[M-H]-	-	Not found				-	Commercial Std ≥98%
	C1=CC(=C(C=C1C2=[O+]C3=CC(=CC(=C3C=C2O)O)O)O)O
86	Eriodictyol	9	[M-H]-	3.96	287.058	8.36	163.15	1.42	151.0044 (85), 135.0452 (100)	Commercial Std ≥98%	169.1	165.773
	C1C(OC2=CC(=CC(=C2C1=O)O)O)C3=CC(=C(C=C3)O)O
87	Catechin	9	[M-H]-	2.19	289.073	6.23	158.05	0.86	289.0708 (100), 245.0814 (62), 203.0709 (30), 151.0394 (23), 149.0237 (25), 125.0234 (41), 123.0444 (49), 109.0283 (42)	Commercial Std ≥98%	170.8	167.258
	C1C(C(OC2=CC(=CC(=C21)O)O)C3=CC(=C(C=C3)O)O)O
88	5-Hydroxy-7,4'-dimethoxyflavone	9	[M-H]-	-	Not found				-	In-house 98.5%
	COC1=CC=C(C=C1)C2=CC(=O)C3=C(C=C(C=C3O2)OC)O
89	5-Hydroxy-3,7-dimethoxyflavone	9	[M-H]-	-	Not found				-	In-house 96.2%
	COC1=CC(=C2C(=C1)OC(=C(C2=O)OC)C3=CC=CC=C3)O
90	Flavokawain C	10	[M-H]-	8.56	299.096	12.71	174.45	0.62	119.0508 (100)	Commercial Std ≥98%	171.5	171.81
	COC1=CC(=C(C(=C1)OC)C(=O)C=CC2=CC=C(C=C2)O)O
91	2',6'-Dihydroxy 4',4-dimethoxydihydrochalcone	10	[M-H]-	4.77	301.11	7.97	167.39	2.16	135.0460 (100)	Commercial Std ≥98%	172.1	174.063
	COC1=CC=C(C=C1)CCC(=O)C2=C(C=C(C=C2O)OC)O
92	Quercetin	9	[M-H]-	4.16	301.036	4.32	161.28	0.42	301.0338 (94), 299.0191 (37), 271.0237 (64), 178.9979 (34), 151.0034 (100), 121.0289 (18)	Commercial Std ≥98%	170.1	166.04
	C1=CC(=C(C=C1C2=C(C(=O)C3=C(C=C(C=C3O2)O)O)O)O)O
93	Hesperetin	9	[M-H]-	4.85	301.075	10.96	173.7	0.73	301.0720 (100), 286.0467 (30),257.0806 (16), 242.0575 (39), 199.0395 (24), 164.0101 (45), 151.0026 (23), 136.0159 (20)	Commercial Std ≥98%	172.9	171.131
	COC1=C(C=C(C=C1)C2CC(=O)C3=C(C=C(C=C3O2)O)O)O
94	(+)-Gallocatechin	9	[M-H]-	2.03	305.068	4.92	161.19	0.42	305.0660 (37), 219.0652 (24), 179.0340 (15), 167.0341 (27), 165.0183 (36), 137.0236 (62), 125.0240 (100)	Commercial Std ≥98%	173.3	169.632
	C1C(C(OC2=CC(=CC(=C21)O)O)C3=CC(=C(C(=C3)O)O)O)O
95	(-)-Gallocatechin	9	[M-H]-	2.02	305.067	2.95	160.03	0.42	305.0662 (48), 219.0653 (21), 179.0335 (20), 165.0185 (28), 137.0232 (62), 125.0240 (100)	Commercial Std ≥98%	173.3	169.632
	C1C(C(OC2=CC(=CC(=C21)O)O)C3=CC(=C(C(=C3)O)O)O)O
96	5,7,4'-Trimethoxyflavone	9	[M-H]-	-	Not found				-	In-house 99%
	COC1=CC=C(C=C1)C2=CC(=O)C3=C(O2)C=C(C=C3OC)OC
97	5-Hydroxy-3,7,4'-trimethoxyflavone	9	[M-H]-	-	Not found				-	In-house 91.2%
	COC1=CC=C(C=C1)C2=C(C(=O)C3=C(C=C(C=C3O2)OC)O)OC
98	3,5,7,4'-Tetramethoxyflavone	9	[M-H]-	-	Not found				-	In-house 99%
	COC1=CC=C(C=C1)C2=C(C(=O)C3=C(O2)C=C(C=C3OC)OC)OC
99	5,7,3',4'-Tetramethoxyflavone	9	[M-H]-	-	Not found				-	Commercial Std ≥98%
	COC1=C(C=C(C=C1)C2=CC(=O)C3=C(O2)C=C(C=C3OC)OC)OC
100	5,3'-Dihydroxy- 3,7,4'-trimethoxyflavone	9	[M-H]-	7.74	343.085	8.45	182.67	1.44	328.0587 (30), 313.0357 (100), 242.0217 (20)	In-house 97.3%	182.6	181.287
	O=C1C2=C(O)C=C(OC)C=C2OC(C3=CC=C(OC)C(O)=C3)=C1OC
101	Eupatorin	9	[M-H]-	5.9	343.084	7	181.98	1.15	328.0595 (100), 313.0353 (81), 298.0117 (47), 285.0404 (23), 270.0165 (20)	Commercial Std ≥98%	182.6	181.92
	COC1=C(C=C(C=C1)C2=CC(=O)C3=C(C(=C(C=C3O2)OC)OC)O)O
102	Syringetin	9	[M-H]-	3.76	345.063	5.51	174.93	1.56	330.0394 (100), 315.0144 (87)	Commercial Std ≥98%	180.8	179.071
	COC1=CC(=CC(=C1O)OC)C2=C(C(=O)C3=C(C=C(C=C3O2)O)O)O
103	5- Hydroxy- 3,7,4',5'-tetramethoxyflavone	9	[M-H]-	-	Not found				-	In-house 99%
	O=C1C2=C(O)C=C(OC)C=C2OC(C3=CC(OC)=C(OC)C=C3)=C1OC
104	5-Hydroxy-3,7,3',4'-tetramethoxyflavone	9	[M-H]-	-	Not found				-	In-house 92.4%
	(Retusin)
	COC1=C(C=C(C=C1)C2=C(C(=O)C3=C(C=C(C=C3O2)OC)O)OC)OC
105	3,5,7,3',4'-Pentamethoxyflavone	9	[M-H]-	-	Not found				-	In-house 88.5%
	COC1=C(C=C(C=C1)C2=C(C(=O)C3=C(O2)C=C(C=C3OC)OC)OC)OC
106	Chrysosplenetin	9	[M-H]-	6.51	373.095	8.04	189.28	0.82	373.0928 (13), 358.0703 (55), 343.0465 (100), 328.0226 (22), 300.0269 (29), 285.0040 (23)	Commercial Std ≥98%	189.4	189.627
	COC1=C(C=CC(=C1)C2=C(C(=O)C3=C(C(=C(C=C3O2)OC)OC)O)OC)O
107	Kaempferol 7-O-rhamnoside	9	[M-H]-	3.96	431.1	5.57	205.15	0.46	431.0983 (100), 285.0404 (47)	Commercial Std ≥98%	200.8	197.96
	CC1C(C(C(C(O1)OC2=CC(=C3C(=C2)OC(=C(C3=O)O)C4=CC=C(C=C4)O)O)O)O)O
108	Tilianine	9	[M-H]-	3.97	445.114	1.57	212.76	0.9	283.0614 (100)	Commercial Std ≥98%	205.2	201.304
	COC1=CC=C(C=C1)C2=CC(=O)C3=C(C=C(C=C3O2)OC4C(C(C(C(O4)CO)O)O)O)O
109	Isoquercitrin	9	[M-H]-	2.74	463.09	4.97	198.98	0.84	463.0884 (81), 300.0265 (100)	Commercial Std ≥98%	202.2	201.88
	C1=CC(=C(C=C1C2=C(C(=O)C3=C(C=C(C=C3O2)O)O)OC4C(C(C(C(O4)CO)O)O)O)O)O
110	Kaempferol-3-O-robinobioside	9	[M-H]-	2.73	593.153	3.37	228.26	1.33	593.1508 (100)	In-house 91%	231	225.009
	CC1C(C(C(C(O1)OCC2C(C(C(C(O2)OC3=C(OC4=CC(=CC(=C4C3=O)O)O)C5=CC=C(C=C5)O)O)O)O)O)O)O
111	Kaempferol-3-O-rutinoside (Nicotiflorin)	9	[M-H]-	2.81	593.153	4.05	227.12	0.96	593.1516 (100)	In-house 98%	231	225.009
	CC1C(C(C(C(O1)OCC2C(C(C(C(O2)OC3=C(OC4=CC(=CC(=C4C3=O)O)O)C5=CC=C(C=C5)O)O)O)O)O)O)O
112	Quercetin-3-O-rutinoside (Rutin)	9	[M-H]-	2.58	609.149	6.24	231.85	0.63	609.1466 (100)	In-house 98%	230.9	227.713
	CC1C(C(C(C(O1)OCC2C(C(C(C(O2)OC3=C(OC4=CC(=CC(=C4C3=O)O)O)C5=CC(=C(C=C5)O)O)O)O)O)O)O)O
*Classes: 1 - Benzopyrans, 2 – Anthracenes, 3 – Isochromanequinones, 4 - Benzene and substituted derivatives, 5 - Naphthofurans, 6 - Cinnamic acids and derivatives, 7 - Organooxygen compounds, 8 – Prenol lipids, 9 – Flavonoids, 10 - Linear 1,3-diarylpropanoids

## Sheet: Table S3
Table S3. List of plant metabolites included in the in-house library that were ionized in positive mode and their retention times, mass error (ppm), measured m/z (Da), TWCCSN2 (Å2) values, fragment ions (the most intense ions are in bold), percent purity, and sources, and predicted CCS values (Å2). %RSD values are calculated from triplicate measurements.
No.	Compound	Adduct		Measured m/z	Mass Error (ppm)	Measured TWCCSN2		Fragment ions		Predicted CCS values
			Retention time (min)			Avg	%RSD		%Purity	CCSbase	AllCCS	IMoS
1	1,5-Dihydroxyxanthone	[M+H]+	6.1	229.05	1.31	141.27	0.7	229.0503 (100), 201.0553 (26), 155.0494 (21)	In-house 99%	142.9	148.611
2	1,7-Dihydroxyxanthone (Euxanthone)	[M+H]+	6.49	229.052	6.11	142.4	1.19	229.0505 (100), 155.0492 (29)	In-house 99%	142.9	149
3	1,3,5-Trihydroxyxanthone	[M+H]+	4.82	245.047	7.75	148	0.64	245.0471 (100), 217.0504 (19)	In-house 99%	147	152.735
4	1,6-Dihydroxy-5-methoxyxanthone	[M+H]+	6.56	259.063	10.04	147.58	1.27	259.0610 (39), 244.0385 (100), 216.0424 (29), 187.0397 (20)	In-house 96%	150.8	156.188
5	1,3,6,7-Tetrahydroxyxanthone or norathyriol	[M+H]+	3.83	261.041	4.98	150.76	1.22	261.0410 (100), 243.0294 (30), 215.0347 (12), 187.0402 (52)	In-house 99%	151	156.676
6	4-Hydroxyvertixanthone	[M+H]+	7.82	301.072	3.99	160.61	1.08	269.0461 (100)	In-house 99%	162.1	166.964
7	Conioxanthone A	[M+H]+	4.37	317.067	4.42	166.62	0.87	285.0404 (100)	In-house 99%	166.4	170.707
8	XAN-330	[M+H]+	8.03	331.083	3.93	169.73	0.97	229.1110 (82), 115.0544 (100)	In-house 74.1%	169.9	173.895
9	XAN-344	[M+H]+	10.18	345.096	2.61	174.61	0.8	313.1286 (100)	In-house 95.1%	173.9	177.668
10	α-Mangostin	[M+H]+	13.45	411.183	5.11	202.03	0.6	355.1191 (100), 337.1083 (11), 299.0559 (11)	Commercial Std 98%	198.9	200.008
11	1,4-Dihydroxyanthraquinone Quinizarin	[M+H]+	10.2	241.051	3.73	143.71	0	241.0499 (100), 213.0550 (20), 185.0601 (28), 167.0492 (11), 139.0541 (17), 129.0699 (11)	Commercial Std ≥98%	147.6	152.184
12	1,8-Dihydroxyanthraquinone (Danthron)	[M+H]+	9.16	241.05	1.24	143.71	0	241.0509 (100), 213.0541 (59), 139.0548 (59), 121.0289 (100)	Commercial Std ≥96%	147.6	152.184
13	Chrysophanol	[M+H]+	11.21	255.066	2.35	148.79	0.63	225.0662 (100), 227.0709 (8), 209.0605 (16), 181.0655 (15), 153.0698 (13)	In-house 85.9	151.8	155.915
14	Rubiadin	[M+H]+	9.42	255.066	2.35	148.79	0.63	255.0654 (100), 199.0390 (55), 171.0443 (14)	Commercial Std ≥98%	151.8	156.006
15	Purpurin	[M+H]+	7.62	257.045	0	147.1	0.64	257.0453 (58), 227.0342 (100), 199.0386 (51), 187.0393 (22), 181.0287 (35), 171.0450 (14), 143.0494 (44), 115.0547 (82), 105.0343 (13)	Commercial Std ≥98%	152.5	156.13
16	Rubiadin 1-methyl ether	[M+H]+	6.59	269.084	8.18	152.13	1.59	269.0824 (51), 254.0587 (100), 226.0629 (17)	Commercial Std ≥98%	155	159.624
17	Emodin	[M+H]+	9.61	271.061	0.37	153.14	0.59	271.0603 (100), 197.0600 (14), 169.0643 (24)	In-house 74.1%	156.6	159.55
18	Aloe-emodin	[M+H]+	5.81	271.061	2.58	154.71	1.17	271.0610 (40), 253.0507 (28), 241.0506 (41), 225.0561 (100), 197.0599 (28), 169.0650 (11), 141.0701 (19)	Commercial Std ≥98%	157.1	160.293
19	Questin	[M+H]+	6.54	285.078	6.31	156.86	0.98	285.0777 (96), 270.0541 (100), 242.0583 (21)	In-house 90.5%	159.8	163.643
20	Obtusifolin	[M+H]+	8.04	285.077	1.75	156.35	0.57	285.0765 (43), 270.0535 (100), 242.0577 (29)	In-house 99%	159.8	163.291
21	Physcion	[M+H]+	12.1	285.076	1.05	156.86	0.98	285.0755 (100), 242.0576 (100), 239.0692 (32), 211.0757 (71), 196.0518 (18), 168.0560 (35)	In-house 99%	159.8	163.651
22	Rhein	[M+H]+	7.8	285.04	1.4	155.84	0.57	285.0389 (100), 239.0344 (16), 213.0541 (91), 211.0391 (100), 183.0438 (100), 157.0639 (29), 121.0286 (97)	Commercial Std ≥98%	158.2	162.524
23	2-Hydroxyemodin 1-methyl ether	[M+H]+	5.94	301.073	5.31	162.1	1.06	301.0725 (26), 286.0492 (100), 258.0534 (15)	In-house 94.1%	164.5	167.078
24	ATQ-314	[M+H]+	8.31	315.089	6.03	164.74	1.85	315.0868 (65), 282.0533 (100), 254.0580 (24), 226.0625 (38)	In-house 86.8%	167.8	170.988
25	1-Hydroxy-6,7,8-trimethoxy-3-methylanthraquinone	[M+H]+	10.76	329.106	10.94	170.16	0.96	329.1036 (100), 299.0564 (66), 296.0694 (65), 285.0758 (56), 268.0738 (30)	In-house 99%	171.2	174.953
26	Aurantio-obtusin	[M+H]+	6	331.083	3.62	167.25	0.99	331.0830 (75), 316.0581 (29), 298.0482 (100), 270.0526 (39), 242.0571 (28)	In-house 84.8%	172.4	174.345
27	2,6-Dihydroxy-1,7,8-trimethoxy-3-methylanthraquinone	[M+H]+	5.07	345.1	8.11	174.53	0.8	345.0988 (87), 330.0743 (19), 315.0503 (34), 312.0649 (100), 297.0400 (20), 269.0458 (28)	In-house 99%	173.9	177.668
28	Emodin-8-beta-D-glucoside	[M+H]+	4.14	433.112	3.23	195.09	0	293.0366 (100)	Commercial Std ≥98%	200.6	199.292
29	Eleutherin	[M+H]+	5.88	273.113	2.56	157.24	0	239.0285 (21), 229.0862 (100), 227.0704 (12), 211.0755 (38), 187.0743 (17), 152.0621 (14)	Commercial Std ≥98.5%	155.6	163.918
30	PNQ-288A	[M+H]+	4.77	289.109	3.46	163.88	0.52	245.0806 (100), 230.0574 (24)), 217.0862 (25)	In-house 93%	159.7	167.083
31	PNQ-288B	[M+H]+	9.24	289.108	1.04	162.89	0	245.0810 (100), 217.0861 (65)	In-house 94.3%	160.5	166.433
32	PNQ-290	[M+H]+	7.37	291.123	0.34	164.33	0	247.0965 (100), 232.0730 (100), 229.0855 (50)	In-house 91.5%	161.6	167.074
33	PNQ-302	[M+H]+	5.67	303.124	3.63	166.97	0.87	259.0968 (100), 231.1025 (70), 244.0733 (17)	In-house 97.1%	163.9	170.502
34	PNQ-318A	[M+H]+	5.88	319.119	3.13	169.02	0.49	275.0923 (100), 260.0692 (29), 247.0970 (28), 242.0581 (13)	In-house 97.2%	167.2	174.101
35	PNQ-318B	[M+H]+	10.29	319.118	0.31	169.5	0	275.0919 (100), 260.0689 (26), 247.0968 (82), 232.0730 (25), 181.0502 (12)	In-house 95.6%	167.8	173.599
36	PNQ-320	[M+H]+	8.19	321.134	0.31	169.93	0.48	277.1076 (100), 259.0966 (82), 245.0811 (58), 235.0606 (15)	In-house 99%	168.7	174.138
37	PNQ-332	[M+H]+	7.8	333.135	4.8	174.84	1.37	289.1076 (100), 274.0837 (29), 261.1121 (60), 259.0605 (28), 246.0886 (22), 231.1016 (16), 228.0781 (21)	In-house 98.9%	171.3	177.197
38	PNQ-334	[M+H]+	6.35	335.149	0	174.8	0.8	291.1234 (100), 276.0998 (63), 261.0776 (52), 260.1048 (100), 249.0762 (48), 217.0856 (20)	In-house 89.1%	172.1	177.768
39	PNQ-346	[M+H]+	10.73	347.15	2.59	178.69	1.32	303.1247 (100), 288.0998 (29), 275.1283 (52), 273.0766 (22),	In-house 80.3%	176.9	180.857
40	2,4,6,3',5'-Pentahydroxybenzophenone	[M+H]+	2.55	263.056	0.76	155.9	0	153.0183 (100)	In-house 99%	155.8	158.302
41	4,6,3',4'-Tetrahydroxy-2-methoxybenzophenone	[M+H]+	2.8	277.071	0.72	160.12	0	167.0345 (100)	In-house 99%	159.4	162.054
42	2,3',4,5'-Tetrahydroxy-6-methoxybenzophenone (Mangaphenone)	[M+H]+	2.8	277.072	4.33	158.09	1.11	275.0564 (33), 260.0315 (67), 167.0347 (100)	In-house 99%	159.4	161.664
43	Garciosone A	[M+H]+	2.97	291.087	2.06	161.27	0	181.0492 (100), 137.0230 (94)	In-house 99%	163.1	165.412
44	4,3',4'-Trihydroxy-2,6-dimethoxybenzophenone	[M+H]+	2.97	291.087	1.72	162.26	1.41	181.0489 (100), 137.0228 (20)	In-house 96.1%	163.1	166.076
45	Garcibiphenyl C	[M+H]+	3.92	247.095	7.28	155.34	0.58	245.0816 (42), 217.0863 (79), 202.0624 (81), 187.0388 (76), 185.0599 (52), 174.0669 (28), 171.0438 (20), 159.0432 (26), 157.0651 (96),141.0701 (25), 131.0491 (100)	In-house 99%	152	155.217
46	Garciosine A	[M+H]+	4.37	277.108	0	162.63	0.53	261.0766 (82), 233.0810 (100), 218.0565 (41), 217.0857 (39), 213.0551 (29), 202.0617 (27)	In-house 99%	159.9	162.96
47	NAF-274	[M+H]+	7.06	275.094	9.09	158.12	2.25	275.0916 (100), 260.0681 (83),257.0830 (58), 242.0593 (83), 231.0647 (16), 227.0351 (20), 224.0465 (32), 214.0625 (61), 185.0593 (97), 157.0644 (96), 257.0830 (58), 242.0593 (83), 227.0351 (20), 214.0625 (61), 199.0398 (100)	In-house 99%	157.1	162.164
48	NAF-304	[M+H]+	5.6	305.105	9.18	162.93	0.52	290.0800 (55), 287.0924 (31), 275.0566 (100), 272.0685 (58), 257.0462 (48), 229.0509 (33)	In-house 99%	164.3	169.061
49	trans-Cinnamic acid	[M+H-H2O]+	4.37	131.049	3.82	121.56	0.96	Not found	Commercial Std ≥98%	N/A	125.7	122.3
50	Protocatechuic acid	[M+H-H2O]+	2.11	137.023	5.84	118.37	1	Not found	Commercial Std ≥98%	N/A	128.3	122.3
51	p-Coumaric acid	[M+H-H2O]+	2.86	147.044	0.68	125.67	0.89	Not found	Commercial Std ≥98%	N/A	129.8	127
52	m-Coumaric acid	[M+H-H2O]+	3.08	147.045	0	125.02	0	101.0389 (23), 91.0545 (100)	Commercial Std ≥98%	N/A	129.8	127.29
53	Vanillic acid	[M+H]+	2.49	169.05	2.37	133.11	0	Not found	Commercial Std ≥98%	131.6	135.706
54	Gallic acid	[M+H-H2O]+	-	Not found	-			Not found	Commercial Std ≥98%		132
55	Caffeic acid	[M+H-H2O]+	2.41	163.039	1.23	129.75	0	135.0442 (100), 117.0336 (100)	Commercial Std ≥98%	N/A	134.1	129.9
56	Ferulic acid	[M+H-H2O]+	2.99	177.055	1.69	133.29	0.79	145.0281 (100), 134.0360 (21), 117.0335 (100), 89.0391 (81)	Commercial Std ≥98%	N/A	138.7	132.55
57	Syringic acid	[M+H]+	2.49	199.061	1	138.19	0.73	140.0471 (100)	Commercial Std ≥98%	138.1	142.803
58	Sinapic acid	[M+H-H2O]+	2.93	207.066	2.9	141.3	0.7	192.0421 (26), 175.0393 (33), 119.0491 (100), 147.0442 (100), 118.0404 (20), 91.0550 (81)	Commercial Std ≥98%	N/A	145.6	140.42
59	Chlorogenic acid	[M+H]+	2.22	355.103	0.84	184.13	0.73	163.0386 (100)	Commercial Std ≥98%	185	180.946
60	Lucidenic acid A	[M+H-H2O]+	5.84	441.263	2.72	206	0.9	441.2623 (100), 423.2521 (15), 405.2418 (35), 371.1849 (23), 329.1751 (18), 125.0961 (26)	Commercial Std ≥98%	N/A	207	199.95
61	Lucidenic acid B	[M+H-H2O]+	5.71	457.259	0.22	208.2	0.33	421.2378 (100), 403.2262 (26), 369.1704 (41), 327.1601 (24)	Commercial Std ≥98%	N/A	209.3	204.415
62	Lucidenic acid C	[M+H-H2O]+	4.24	459.276	1.74	207.77	0.58	459.2740 (99.8), 441.2636 (100), 423.2534 (100), 405.2417 (100), 381.2409 (26), 311.1639 (71), 297.1490 (27), 287.1279 (27)	Commercial Std ≥98%	N/A	210.5	210.261
63	Ganoderic acid A	[M+H-H2O]+	5.42	499.305	1.2	221.68	1.07	499.3052 (100), 481.2950 (100), 463.2841 (71), 387.2169 (27), 231.1384 (33)	Commercial Std ≥98%	N/A	219.4	226.21
64	Ganoderic acid B	[M+H-H2O]+	5.03	499.307	1.2	219.79	0.3	499.3071 (100), 481.2964 (76)	Commercial Std ≥98%	N/A	219.1	226.156
65	Ganoderic acid C2	[M+H-H2O]+	4.55	501.322	0	221.67	0.29	501.3218 (100), 483.3110 (68), 465.2990 (18)	Commercial Std ≥98%	N/A	220.4	221.3
66	Ganoderic acid DM	[M+H]+	12.75	469.333	2.56	222.82	1.02	469.3312 (100)	Commercial Std ≥98%	214.5	216.59
67	Ganoderenic acid A	[M+H]+	5.21	515.3	1.36	233.03	0.27	341.2108 (15), 157.0861 (22), 139.0756 (100), 134.0757 (100)	Commercial Std ≥98%	214.8	220.925
68	Crotepoxide	[M+H]+	6.04	363.109	1.93	177.67	0.45	121.0291 (24), 105.0346 (100)	In-house 99%	156.3	183.06
69	Chrysin	[M+H]+	6.76	255.068	9.41	153.28	1.02	255.0664 (100)	Commercial Std ≥98%	152.4	156.827
70	Pinocembrin	[M+H]+	6.87	257.083	6.22	157.38	0.56	257.0823 (62), 153.0192 (100), 131.0495 (40), 103.0551 (11)	Commercial Std ≥98%	153.6	159.224
71	Pinocembrin chalcone	[M+H]+	6.58	257.083	4.67	158.91	0.56	257.0819 (50), 153.0188 (100), 131.0495 (59), 103.0545 (22)	Commercial Std ≥98%	156.6	159.288
72	5-Hydroxy-7-methoxyflavone (Tectochrysin)	[M+H]+	10.28	269.084	11.15	161.58	1.94	269.0836 (100), 226.0827 (18)	In-house 99%	156.5	160.662
73	5-Hydroxy-7-methoxyflavanone (Pinostrobin)	[M+H]+	10.24	271.098	4.43	160.53	0.94	271.0967 (80), 167.0338 (100), 131.0488 (47), 103.0544 (13)	In-house 85.2%	157.4	163.233
74	Cardamonin	[M+H]+	9.39	271.099	6.27	161.53	1.08	271.0965 (48), 167.0333 (100), 131.0485 (51), 103.0543 (18)	Commercial Std ≥98%	160.9	162.909
75	Pinostrobin chalcone	[M+H]+	9.03	271.099	7.01	161.03	1.43	167.0341 (100)	Commercial Std ≥98%	160.9	163.304
76	Alpinetin	[M+H]+	4.82	271.099	7.01	158.84	1.47	271.0972 (32), 167.0345 (100)	Commercial Std ≥98%	157.4	163.295
77	Apigenin	[M+H]+	4.79	271.063	9.59	156.45	2.06	271.0625 (100)	Commercial Std ≥98%	156.6	160.903
78	Naringenin	[M+H]+	4.67	273.078	6.23	162.48	1.07	273.0769 (55), 153.0183 (100), 147.0445 (48)	Commercial Std ≥98%	160.2	163.209
79	Naringenin chalcone	[M+H]+	4.59	273.078	6.23	160.97	1.43	273.0770 (39), 153.0193 (100), 147.0441 (45)	Commercial Std ≥98%	157.7	163.137
80	2',6'-Dihydroxy 4'-methoxydihydrochalcone	[M+H]+	9.79	273.115	6.96	159.46	1.45	105.0701 (75), 91.0547 (100)	Commercial Std ≥98%	161.8	164.493
81	5,7-Dimethoxyflavone	[M+H]+	6.1	283.101	14.13	160.68	3.29	283.0991 (100), 268.0738 (48), 239.0708 (37)	In-house 99%	160.7	164.267
82	Sakuranetin	[M+H]+	6.62	287.092	2.09	164.09	1.04	287.0915 (70), 167.0333 (100), 147.0444 (55)	Commercial Std ≥98%	161.6	167.231
83	Luteolin	[M+H]+	4.08	287.057	5.92	161.11	1.43	287.0569 (100)	Commercial Std ≥98%	160.8	164.482
84	Kaempferol	[M+H]+	4.98	287.057	6.27	162.12	0.53	287.0569 (100)	Commercial Std ≥98%	160.8	164.549
85	Cyanidin	[M]+	2.05	287.056	1.05	162.61	0.53	287.0564 (100), 103.0397 (100)	Commercial Std ≥98%	174.2	164.716
86	Eriodictyol	[M+H]+	3.96	289.072	3.11	165.52	1.02	289.0716 (46), 163.0391 (52), 153.0193 (100), 145.0285 (10)	Commercial Std ≥98%	161.7	166.573
87	Catechin	[M+H]+	2.19	291.087	0	163.5	0.52	275.0485 (54), 207.0648 (12), 147.0440 (17), 139.0395 (100), 123.0443 (60)	Commercial Std ≥98%	163.2	168.382
88	5-Hydroxy-7,4'-dimethoxyflavone	[M+H]+	10.42	299.095	11.03	168.67	0	299.0930 (100), 284.0676 (18), 256.0732 (27)	In-house 98.5%	164.9	169.154
89	5-Hydroxy-3,7-dimethoxyflavone	[M+H]+	11.17	299.095	11.37	164.25	3.22	299.0941 (99.5), 284.0698 (100), 283.0611 (46), 255.0661 (21)	In-house 96.2%	164.9	168.172
90	Flavokawain C	[M+H]+	8.57	301.109	5.31	170.05	1.69	301.1080 (21), 181.0511 (100)	Commercial Std ≥98%	168.8	171.272
91	2',6'-Dihydroxy 4',4-dimethoxydihydrochalcone	[M+H]+	4.78	303.123	0.66	172.4	0.48	167.0706 (100)	Commercial Std ≥98%	169.8	172.773
92	Quercetin	[M+H]+	4.16	303.052	5.28	163.71	1.38	303.0520 (100)	Commercial Std ≥98%	165	167.981
93	Hesperetin	[M+H]+	4.86	303.089	6.93	168.58	0.86	303.0872 (54), 177.0554 (89), 153.0194 (100)	Commercial Std ≥98%	165.6	170.697
94	(+)-Gallocatechin	[M+H]+	2.02	307.082	1.63	171.82	0.48	139.0391 (100)	Commercial Std ≥98%	167.1	171.599
95	(-)-Gallocatechin	[M+H]+	2.03	307.082	0.65	170.4	0.48	139.0398 (100)	Commercial Std ≥98%	167.1	171.599
96	5,7,4'-Trimethoxyflavone	[M+H]+	6.21	313.111	12.46	169.31	0.98	313.1105 (100), 298.0845 (41), 269.0821 (19)	In-house 99%	169.2	172.842
97	5-Hydroxy-3,7,4'-trimethoxyflavone	[M+H]+	11.21	329.106	10.94	171.8	1.91	329.1047 (79), 314.0800 (100)	In-house 91.2%	173.4	176.511
98	3,5,7,4'-Tetramethoxyflavone	[M+H]+	6.89	343.122	11.07	180.76	0.87	343.1191 (100), 328.0947 (16), 327.0873 (13), 310.0851 (15), 282.0892 (37)	In-house 99%	177.7	180.159
99	5,7,3',4'-Tetramethoxyflavone	[M+H]+	5.35	343.122	10.49	183.02	0.73	343.1188 (100), 327.0863 (53)	Commercial Std ≥98%	177.7	180.139
100	5,3'-Dihydroxy- 3,7,4'-trimethoxyflavone	[M+H]+	7.74	345.1	6.38	176.43	2.19	345.0972 (100), 330.0740 (73), 315.0497 (39), 287.0553 (11)	In-house 97.3%	177.5	179.714
101	Eupatorin	[M+H]+	5.91	345.099	4.35	176.16	0.78	345.0964 (100), 330.0734 (24), 312.0631 (29), 284.0680 (21)	Commercial Std ≥98%	177.5	180.194
102	Syringetin	[M+H]+	3.75	347.079	5.19	175.67	0.46	347.0776 (100), 332.0538 (14), 314.0428 (15), 286.0483 (17)	Commercial Std ≥98%	177.4	178.64
103	5- Hydroxy- 3,7,4',5'-tetramethoxyflavone	[M+H]+	9.81	359.116	9.19	181.79	2.37	359.1154 (100), 344.0910 (77), 329.0670 (22), 301.0716 (18)	In-house 99%	181.8	183.452
104	5-Hydroxy-3,7,3',4'-tetramethoxyflavone (Retusin)	[M+H]+	9.81	359.116	6.96	182.7	1.47	359.1138 (100), 344.0898 (75), 329.0654 (21), 301.0705 (19)	In-house 92.4%	181.8	183.601
105	3,5,7,3',4'-Pentamethoxyflavone	[M+H]+	5.77	373.132	9.65	188.18	2.13	373.1309 (100), 357.0980 (25), 312.1001 (22)	In-house 88.5%	186.1	187.22
106	Chrysosplenetin	[M+H]+	6.52	375.111	7.73	185.08	1.9	375.1079 (100)	Commercial Std ≥98%	185.8	186.765
107	Kaempferol 7-O-rhamnoside	[M+H]+	3.98	433.114	0.92	203.28	0	287.0570 (100)	Commercial Std ≥98%	201.3	201.002
108	Tilianine	[M+H]+	4.01	447.13	1.12	207.53	0.67	285.0758 (100)	Commercial Std ≥98%	205.2	204.898
109	Isoquercitrin	[M+H]+	2.73	465.103	0.65	201.63	0	303.0512 (100)	Commercial Std ≥98%	207.7	204.92
110	Kaempferol-3-O-robinobioside	[M+H]+	2.72	595.167	1.51	228.93	0.74	287.0567 (100)	In-house 91%	235.3	230.354
111	Kaempferol-3-O-rutinoside (Nicotiflorin)	[M+H]+	2.81	595.166	0.34	232.59	0.47	287.0563 (100)	In-house 98%	235.3	230.354
112	Quercetin-3-O-rutinoside (Rutin)	[M+H]+	2.55	611.162	1.64	233.17	0.54	303.0497 (100), 147.0655 (100)	In-house 98%	235.2	231.926
